# Supplementary material for: Other (Non-CNS/Testicular) Extramedullary Localizations of Childhood Relapsed Acute Lymphoblastic Leukemia and Lymphoblastic Lymphoma—A Report from the ALL-REZ Study Group
Source: J Clin Med. 2021 Nov 14;10(22):5292. doi: 10.3390/jcm10225292 (PMC8621955; doi:10.3390/jcm10225292)
Supplement: Supplementary file 1 [file jcm-10-05292-s001.zip]

Archive with 1 entries (1 files):
- jcm-1439420-supplementary.pdf
